# Supplementary material for: The GreenBladder Study: Early Detection of Bladder Cancer in Greenland Using a Urinary Biomarker
Source: J Clin Med. 2026 Jan 16;15(2):761. doi: 10.3390/jcm15020761 (PMC12842550; doi:10.3390/jcm15020761)
Supplement: Supplementary file 1 [file jcm-15-00761-s001.zip]

Archive with 1 entries (1 files):
- jcm-4061043-supplementary.pdf
